# Supplementary material for: Comparison of Whole Plastome Sequences between Thermogenic Skunk Cabbage Symplocarpus renifolius and Nonthermogenic S. nipponicus (Orontioideae; Araceae) in East Asia
Source: Int J Mol Sci. 2019 Sep 20;20(19):4678. doi: 10.3390/ijms20194678 (PMC6801674; doi:10.3390/ijms20194678)
Supplement: Supplementary file 1 [file ijms-20-04678-s001.zip]

Archive with 13 entries (12 files):
- Supplementary Data S1.phy
- __MACOSX/
- __MACOSX/._Supplementary Data S1.phy
- Table S1.docx
- __MACOSX/._Table S1.docx
- Table S2.docx
- __MACOSX/._Table S2.docx
- Table S3.docx
- __MACOSX/._Table S3.docx
- Table S4.docx
- __MACOSX/._Table S4.docx
- Table S5.docx
- __MACOSX/._Table S5.docx
